# Supplementary material for: ATM/ATR Phosphorylation of CtIP on Its Conserved Sae2-like Domain Is Required for Genotoxin-Induced DNA Resection but Dispensable for Animal Development
Source: Cells. 2023 Dec 4;12(23):2762. doi: 10.3390/cells12232762 (PMC10706839; doi:10.3390/cells12232762)
Supplement: Supplementary file 1 [file cells-12-02762-s001.zip]

Archive with 2 entries (2 files):
- cells-2653686-SM 1.pdf
- cells-2653686-supplementary.pdf
